# Supplementary material for: Physical Activity and Bidirectional Stage Transitions in Cardiovascular-Kidney-Metabolic Syndrome: A Cohort Study
Source: Healthcare (Basel). 2026 Jan 19;14(2):244. doi: 10.3390/healthcare14020244 (PMC12841378; doi:10.3390/healthcare14020244)
Supplement: Supplementary file 1 [file healthcare-14-00244-s001.zip]

Archive with 1 entries (1 files):
- healthcare-4069647-supplementary.pdf
